# Supplementary material for: Prevalence and trend of TB/HIV co-infection in Suhum Municipality, Ghana
Source: PLOS Glob Public Health. 2022 Jul 1;2(7):e0000378. doi: 10.1371/journal.pgph.0000378 (PMC10021621; doi:10.1371/journal.pgph.0000378)
Supplement: S1 Data — (XLSX) [file pgph.0000378.s001.xlsx]

## Sheet: Sheet1
ID	YEAR PATIENT WAS REGISTERED	SEX	AGE GROUP IN YEARS	SUB-DISTRICT	RESIDENCE	HIV STATUS
691	2009	F	30-49	SUHUM CENTRAL	URBAN	POSITIVE
692	2009	F	30-49	SUHUM CENTRAL	URBAN	NEGATIVE
693	2009	F	<15	SUHUM CENTRAL	URBAN	TEST NOT DONE
694	2009	M	30-49	SUHUM CENTRAL	URBAN	NEGATIVE
695	2009	F	30-49	SUHUM CENTRAL	URBAN	NEGATIVE
696	2009	F	30-49	OBRETEMA	RURAL	TEST NOT DONE
697	2009	M	50-69	AYEKOTSE	URBAN	NEGATIVE
698	2009	F	30-49	SUHUM CENTRAL	URBAN	NEGATIVE
699	2009	M	30-49	SUHUM CENTRAL	URBAN	POSITIVE
700	2009	F	30-49	SUHUM CENTRAL	URBAN	NEGATIVE
701	2009	M	30-49	SUHUM CENTRAL	URBAN	NEGATIVE
702	2009	M	30-49	SUHUM CENTRAL	URBAN	NEGATIVE
710	2009	F	30-49	SUHUM CENTRAL	URBAN	POSITIVE
703	2009	F	≥70	SUHUM CENTRAL	URBAN	TEST NOT DONE
704	2009	F	15-29	AYEKOTSE	URBAN	NEGATIVE
705	2009	M	50-69	AYEKOTSE	URBAN	NEGATIVE
706	2009	M	30-49	SUHUM CENTRAL	URBAN	NEGATIVE
707	2009	M	30-49	AYEKOTSE	URBAN	NEGATIVE
708	2009	F	15-29	SUHUM CENTRAL	URBAN	NEGATIVE
709	2009	F	≥70	AYEKOTSE	URBAN	TEST NOT DONE
711	2009	M	30-49	SUHUM CENTRAL	URBAN	NEGATIVE
712	2009	M	50-69	SUHUM CENTRAL	URBAN	NEGATIVE
713	2009	M	<15	AYENSUANO	RURAL	POSITIVE
714	2009	M	50-69	SUHUM CENTRAL	URBAN	NEGATIVE
715	2009	F	15-29	SUHUM CENTRAL	URBAN	POSITIVE
716	2009	F	50-69	SUHUM CENTRAL	URBAN	NEGATIVE
717	2009	M	30-49	SUHUM CENTRAL	URBAN	NEGATIVE
718	2009	M	15-29	OBRETEMA	RURAL	NEGATIVE
719	2009	M	15-29	SUHUM CENTRAL	URBAN	NEGATIVE
720	2009	M	<15	SUHUM CENTRAL	URBAN	NEGATIVE
721	2009	F	15-29	SUHUM CENTRAL	URBAN	NEGATIVE
722	2009	M	30-49	SUHUM CENTRAL	URBAN	NEGATIVE
723	2009	M	30-49	SRA	RURAL	NEGATIVE
724	2009	M	≥70	SUHUM CENTRAL	URBAN	NEGATIVE
725	2009	M	30-49	SUHUM CENTRAL	URBAN	NEGATIVE
726	2009	F	15-29	SUHUM CENTRAL	URBAN	NEGATIVE
727	2009	F	30-49	SUHUM CENTRAL	URBAN	NEGATIVE
728	2009	M	30-49	SUHUM CENTRAL	URBAN	NEGATIVE
729	2009	M	<15	SUHUM CENTRAL	URBAN	NEGATIVE
730	2009	M	<15	AYEKOTSE	URBAN	POSITIVE
731	2009	M	30-49	SUHUM CENTRAL	URBAN	NEGATIVE
732	2010	M	30-49	SUHUM CENTRAL	URBAN	NEGATIVE
734	2010	M	30-49	SUHUM CENTRAL	URBAN	NEGATIVE
733	2010	M	15-29	SUHUM CENTRAL	URBAN	NEGATIVE
735	2010	M	15-29	SUHUM CENTRAL	URBAN	NEGATIVE
736	2010	F	15-29	SUHUM CENTRAL	URBAN	POSITIVE
737	2010	M	50-69	AYEKOTSE	URBAN	POSITIVE
738	2010	M	30-49	AYEKOTSE	URBAN	POSITIVE
739	2010	F	50-69	SUHUM CENTRAL	URBAN	POSITIVE
741	2010	M	30-49	SUHUM CENTRAL	URBAN	POSITIVE
740	2010	F	<15	SUHUM CENTRAL	URBAN	TEST NOT DONE
742	2010	F	≥70	AKORABO	RURAL	TEST NOT DONE
743	2010	M	30-49	SUHUM CENTRAL	URBAN	NEGATIVE
744	2010	F	50-69	OBRETEMA	RURAL	NEGATIVE
745	2010	M	<15	SUHUM CENTRAL	URBAN	POSITIVE
746	2010	M	50-69	SUHUM CENTRAL	URBAN	NEGATIVE
747	2010	M	30-49	SUHUM CENTRAL	URBAN	NEGATIVE
748	2010	M	30-49	SUHUM CENTRAL	URBAN	NEGATIVE
749	2010	F	30-49	SUHUM CENTRAL	URBAN	POSITIVE
750	2010	M	30-49	SUHUM CENTRAL	URBAN	POSITIVE
751	2010	M	15-29	SUHUM CENTRAL	URBAN	NEGATIVE
752	2010	M	30-49	AYEKOTSE	URBAN	NEGATIVE
753	2010	M	15-29	SUHUM CENTRAL	URBAN	NEGATIVE
754	2010	F	≥70	OBRETEMA	RURAL	POSITIVE
755	2010	F	30-49	SRA	RURAL	NEGATIVE
756	2010	F	50-69	SUHUM CENTRAL	URBAN	POSITIVE
757	2010	M	30-49	SUHUM CENTRAL	URBAN	TEST NOT DONE
758	2010	F	30-49	SUHUM CENTRAL	URBAN	NEGATIVE
759	2010	M	15-29	SUHUM CENTRAL	URBAN	NEGATIVE
760	2010	M	30-49	SUHUM CENTRAL	URBAN	TEST NOT DONE
761	2010	M	30-49	OBRETEMA	RURAL	POSITIVE
762	2010	M	30-49	SUHUM CENTRAL	URBAN	NEGATIVE
763	2010	M	30-49	OBRETEMA	RURAL	NEGATIVE
764	2010	M	≥70	SUHUM CENTRAL	URBAN	NEGATIVE
765	2010	M	30-49	SUHUM CENTRAL	URBAN	NEGATIVE
766	2010	M	≥70	SUHUM CENTRAL	URBAN	NEGATIVE
767	2010	F	30-49	SUHUM CENTRAL	URBAN	NEGATIVE
768	2010	M	30-49	SUHUM CENTRAL	URBAN	NEGATIVE
769	2010	M	30-49	SUHUM CENTRAL	URBAN	NEGATIVE
770	2010	M	≥70	SUHUM CENTRAL	URBAN	NEGATIVE
771	2010	F	30-49	SRA	RURAL	POSITIVE
772	2010	M	<15	OBRETEMA	URBAN	POSITIVE
773	2010	F	15-29	AYEKOTSE	URBAN	NEGATIVE
774	2010	M	50-69	AYENSUANO	RURAL	NEGATIVE
775	2010	M	50-69	OBRETEMA	URBAN	NEGATIVE
776	2010	F	50-69	SUHUM CENTRAL	URBAN	POSITIVE
777	2010	M	30-49	OBRETEMA	RURAL	POSITIVE
778	2010	M	30-49	AYENSUANO	RURAL	POSITIVE
779	2010	M	30-49	SUHUM CENTRAL	URBAN	POSITIVE
780	2010	F	≥70	SUHUM CENTRAL	URBAN	NEGATIVE
782	2010	F	30-49	OBRETEMA	RURAL	POSITIVE
783	2010	F	50-69	AYENSUANO	URBAN	POSITIVE
781	2010	M	30-49	SUHUM CENTRAL	URBAN	POSITIVE
784	2010	F	50-69	SUHUM CENTRAL	URBAN	NEGATIVE
785	2010	M	15-29	SUHUM CENTRAL	URBAN	TEST NOT DONE
786	2010	M	30-49	AYENSUANO	RURAL	NEGATIVE
787	2010	M	15-29	SUHUM CENTRAL	URBAN	NEGATIVE
788	2010	F	30-49	AYENSUANO	RURAL	POSITIVE
789	2011	F	30-49	SRA	RURAL	POSITIVE
790	2011	M	50-69	SUHUM CENTRAL	URBAN	NEGATIVE
792	2011	F	15-29	SUHUM CENTRAL	URBAN	NEGATIVE
791	2011	M	15-29	SUHUM CENTRAL	URBAN	NEGATIVE
793	2011	M	50-69	SUHUM CENTRAL	URBAN	NEGATIVE
794	2011	F	50-69	SUHUM CENTRAL	URBAN	NEGATIVE
795	2011	F	50-69	AYEKOTSE	URBAN	POSITIVE
796	2011	M	30-49	AYEKOTSE	URBAN	NEGATIVE
797	2011	M	<15	SUHUM CENTRAL	URBAN	NEGATIVE
798	2011	F	15-29	SUHUM CENTRAL	URBAN	NEGATIVE
799	2011	F	50-69	AYEKOTSE	URBAN	NEGATIVE
800	2011	M	30-49	SUHUM CENTRAL	URBAN	NEGATIVE
801	2011	M	30-49	OBRETEMA	RURAL	POSITIVE
802	2011	F	30-49	SUHUM CENTRAL	URBAN	NEGATIVE
803	2011	M	30-49	SUHUM CENTRAL	URBAN	NEGATIVE
804	2011	M	50-69	AYEKOTSE	URBAN	NEGATIVE
805	2011	M	30-49	SUHUM CENTRAL	URBAN	NEGATIVE
806	2011	M	30-49	SUHUM CENTRAL	URBAN	NEGATIVE
809	2011	M	15-29	SUHUM CENTRAL	URBAN	NEGATIVE
810	2011	M	50-69	AYEKOTSE	URBAN	POSITIVE
807	2011	F	30-49	SUHUM CENTRAL	URBAN	POSITIVE
808	2011	F	15-29	SUHUM CENTRAL	URBAN	NEGATIVE
811	2011	M	30-49	SUHUM CENTRAL	URBAN	POSITIVE
812	2011	F	≥70	AYEKOTSE	URBAN	NEGATIVE
813	2011	M	30-49	SUHUM CENTRAL	URBAN	NEGATIVE
814	2011	M	30-49	SUHUM CENTRAL	URBAN	NEGATIVE
815	2011	F	30-49	SUHUM CENTRAL	URBAN	POSITIVE
816	2011	F	15-29	SUHUM CENTRAL	URBAN	POSITIVE
817	2011	F	30-49	OBRETEMA	RURAL	POSITIVE
818	2011	M	<15	AKOTE	URBAN	NEGATIVE
819	2011	M	30-49	AKORABO	URBAN	NEGATIVE
820	2011	M	30-49	AYENSUANO	RURAL	POSITIVE
821	2011	F	15-29	SUHUM CENTRAL	URBAN	NEGATIVE
822	2011	M	50-69	SUHUM CENTRAL	URBAN	NEGATIVE
823	2011	M	30-49	SUHUM CENTRAL	URBAN	POSITIVE
824	2011	F	30-49	AYEKOTSE	URBAN	POSITIVE
825	2011	M	30-49	AYEKOTSE	URBAN	POSITIVE
826	2011	M	15-29	KUKUA	RURAL	NEGATIVE
827	2011	M	≥70	AYEKOTSE	URBAN	NEGATIVE
828	2011	M	30-49	AYEKOTSE	URBAN	NEGATIVE
829	2011	M	50-69	AYEKOTSE	URBAN	NEGATIVE
830	2011	F	50-69	OBRETEMA	RURAL	POSITIVE
831	2011	F	15-29	SUHUM CENTRAL	URBAN	POSITIVE
832	2011	F	50-69	OBRETEMA	RURAL	POSITIVE
833	2011	F	50-69	OBRETEMA	RURAL	POSITIVE
834	2011	M	<15	SUHUM CENTRAL	URBAN	POSITIVE
835	2011	M	30-49	SUHUM CENTRAL	URBAN	NEGATIVE
836	2011	F	30-49	NANKESE	RURAL	POSITIVE
837	2011	F	30-49	NANKESE	RURAL	POSITIVE
838	2011	M	50-69	AYEKOTSE	URBAN	NEGATIVE
839	2011	M	50-69	SUHUM CENTRAL	URBAN	NEGATIVE
840	2011	M	30-49	SUHUM CENTRAL	URBAN	POSITIVE
1	2012	F	50-69	SUHUM CENTRAL	URBAN	NEGATIVE
2	2012	M	30-49	SUHUM CENTRAL	URBAN	NEGATIVE
3	2012	M	50-69	SUHUM CENTRAL	URBAN	NEGATIVE
4	2012	M	50-69	AYENSUANO	RURAL	NEGATIVE
5	2012	M	≥70	OBRETEMA	RURAL	NEGATIVE
6	2012	F	50-69	SRA	RURAL	NEGATIVE
7	2012	F	≥70	AKORABO	RURAL	NEGATIVE
8	2012	F	30-49	AYENSUANO	RURAL	NEGATIVE
9	2012	F	30-49	SUHUM CENTRAL	URBAN	NEGATIVE
10	2012	F	15-29	AKORABO	RURAL	NEGATIVE
11	2012	F	30-49	AYENSUANO	RURAL	NEGATIVE
12	2012	F	30-49	AYENSUANO	RURAL	POSITIVE
13	2012	F	50-69	SRA	RURAL	NEGATIVE
14	2012	M	50-69	SUHUM CENTRAL	URBAN	NEGATIVE
15	2012	M	50-69	AKORABO	RURAL	NEGATIVE
16	2012	M	30-49	SUHUM CENTRAL	URBAN	NEGATIVE
17	2012	F	30-49	AYENSUANO	RURAL	POSITIVE
18	2012	M	15-29	AKORABO	RURAL	NEGATIVE
19	2012	F	≥70	AYENSUANO	RURAL	NEGATIVE
20	2012	M	≥70	SUHUM CENTRAL	URBAN	NEGATIVE
21	2012	F	≥70	AYENSUANO	RURAL	NEGATIVE
22	2012	F	50-69	SUHUM CENTRAL	URBAN	POSITIVE
23	2012	F	30-49	SUHUM CENTRAL	URBAN	POSITIVE
24	2012	F	15-29	SUHUM CENTRAL	URBAN	NEGATIVE
25	2012	M	15-29	SUHUM CENTRAL	URBAN	NEGATIVE
26	2012	M	30-49	AYENSUANO	RURAL	NEGATIVE
27	2012	F	30-49	SUHUM CENTRAL	URBAN	TEST NOT DONE
28	2012	M	15-29	KUKUA	RURAL	NEGATIVE
29	2012	M	15-29	AYENSUANO	RURAL	NEGATIVE
30	2012	M	50-69	NANKESE	RURAL	NEGATIVE
31	2012	M	15-29	AYENSUANO	RURAL	NEGATIVE
34	2012	M	30-49	AKORABO	RURAL	NEGATIVE
32	2012	M	50-69	AKORABO	RURAL	NEGATIVE
33	2012	F	50-69	AYENSUANO	RURAL	NEGATIVE
35	2012	F	30-49	SUHUM CENTRAL	URBAN	POSITIVE
36	2012	M	30-49	SUHUM CENTRAL	URBAN	POSITIVE
37	2012	F	≥70	SUHUM CENTRAL	URBAN	NEGATIVE
38	2012	F	15-29	SUHUM CENTRAL	URBAN	NEGATIVE
39	2012	F	≥70	NANKESE	RURAL	NEGATIVE
40	2012	M	50-69	SUHUM CENTRAL	URBAN	POSITIVE
41	2012	M	30-49	NANKESE	RURAL	NEGATIVE
43	2012	M	50-69	AKORABO	RURAL	NEGATIVE
42	2012	M	≥70	SUHUM CENTRAL	URBAN	TEST NOT DONE
44	2012	F	15-29	NANKESE	RURAL	NEGATIVE
45	2012	M	50-69	SUHUM CENTRAL	URBAN	NEGATIVE
46	2012	M	15-29	AYENSUANO	RURAL	TEST NOT DONE
47	2012	F	≥70	SUHUM CENTRAL	URBAN	NEGATIVE
48	2012	M	30-49	SUHUM CENTRAL	URBAN	NEGATIVE
49	2012	M	50-69	SUHUM CENTRAL	URBAN	NEGATIVE
50	2012	M	50-69	SUHUM CENTRAL	URBAN	NEGATIVE
51	2012	M	30-49	AYENSUANO	RURAL	NEGATIVE
52	2012	M	30-49	SUHUM CENTRAL	URBAN	NEGATIVE
53	2012	M	30-49	SUHUM CENTRAL	URBAN	TEST NOT DONE
54	2012	F	15-29	OBRETEMA	RURAL	NEGATIVE
55	2012	F	30-49	SUHUM CENTRAL	URBAN	POSITIVE
56	2012	F	≥70	AYENSUANO	RURAL	NEGATIVE
57	2012	F	30-49	NANKESE	RURAL	POSITIVE
58	2012	M	50-69	SUHUM CENTRAL	URBAN	TEST NOT DONE
59	2012	M	30-49	AYENSUANO	RURAL	TEST NOT DONE
60	2012	M	30-49	SUHUM CENTRAL	URBAN	NEGATIVE
61	2012	M	50-69	AKOTE	RURAL	NEGATIVE
62	2012	F	≥70	AYENSUANO	RURAL	NEGATIVE
63	2012	F	30-49	SUHUM CENTRAL	URBAN	POSITIVE
64	2012	F	50-69	AKORABO	RURAL	NEGATIVE
65	2012	F	30-49	AYENSUANO	RURAL	NEGATIVE
66	2012	M	≥70	OBRETEMA	RURAL	NEGATIVE
67	2012	F	<15	SUHUM CENTRAL	URBAN	NEGATIVE
68	2012	F	30-49	SUHUM CENTRAL	URBAN	POSITIVE
69	2012	M	15-29	SUHUM CENTRAL	URBAN	POSITIVE
70	2012	M	15-29	AYENSUANO	RURAL	NEGATIVE
71	2012	M	15-29	AYENSUANO	RURAL	NEGATIVE
72	2012	M	≥70	SUHUM CENTRAL	URBAN	NEGATIVE
73	2012	F	50-69	SUHUM CENTRAL	URBAN	NEGATIVE
74	2012	M	50-69	SUHUM CENTRAL	URBAN	NEGATIVE
75	2012	M	30-49	AYENSUANO	RURAL	NEGATIVE
76	2012	M	50-69	SUHUM CENTRAL	URBAN	NEGATIVE
77	2012	M	50-69	AYENSUANO	RURAL	NEGATIVE
78	2012	M	30-49	SUHUM CENTRAL	URBAN	POSITIVE
79	2012	F	15-29	OBRETEMA	RURAL	NEGATIVE
80	2012	M	30-49	SUHUM CENTRAL	URBAN	POSITIVE
81	2012	M	50-69	AYENSUANO	RURAL	NEGATIVE
82	2012	M	30-49	AYENSUANO	RURAL	TEST NOT DONE
83	2012	F	50-69	KUKUA	RURAL	TEST NOT DONE
84	2012	M	30-49	SUHUM CENTRAL	URBAN	NEGATIVE
85	2012	M	50-69	AYENSUANO	RURAL	NEGATIVE
86	2012	M	30-49	AYENSUANO	RURAL	NEGATIVE
87	2012	M	50-69	AYENSUANO	RURAL	NEGATIVE
88	2012	F	15-29	SRA	RURAL	NEGATIVE
89	2012	M	50-69	SUHUM CENTRAL	URBAN	NEGATIVE
90	2012	M	15-29	AYENSUANO	RURAL	NEGATIVE
93	2012	F	50-69	AYENSUANO	RURAL	NEGATIVE
91	2012	M	15-29	SUHUM CENTRAL	URBAN	NEGATIVE
92	2012	F	30-49	AYENSUANO	RURAL	NEGATIVE
94	2012	M	≥70	AYENSUANO	RURAL	NEGATIVE
95	2012	M	50-69	AYENSUANO	RURAL	NEGATIVE
96	2012	F	≥70	SUHUM CENTRAL	URBAN	NEGATIVE
97	2012	F	15-29	SUHUM CENTRAL	URBAN	NEGATIVE
98	2012	M	50-69	SRA	RURAL	NEGATIVE
99	2012	F	≥70	SUHUM CENTRAL	URBAN	TEST NOT DONE
100	2012	M	30-49	SUHUM CENTRAL	URBAN	NEGATIVE
101	2012	M	30-49	AYENSUANO	RURAL	TEST NOT DONE
102	2012	M	30-49	AYENSUANO	RURAL	NEGATIVE
103	2012	F	15-29	AYENSUANO	RURAL	POSITIVE
105	2012	F	30-49	SUHUM CENTRAL	URBAN	NEGATIVE
115	2012	M	30-49	SUHUM CENTRAL	URBAN	NEGATIVE
104	2012	M	50-69	SUHUM CENTRAL	URBAN	NEGATIVE
106	2012	M	30-49	SUHUM CENTRAL	URBAN	NEGATIVE
107	2012	M	30-49	SUHUM CENTRAL	URBAN	NEGATIVE
108	2012	M	50-69	AYENSUANO	RURAL	NEGATIVE
109	2012	M	15-29	SUHUM CENTRAL	URBAN	NEGATIVE
110	2012	F	30-49	SUHUM CENTRAL	URBAN	POSITIVE
111	2012	F	30-49	SUHUM CENTRAL	URBAN	NEGATIVE
112	2012	M	30-49	AYENSUANO	RURAL	NEGATIVE
113	2012	M	50-69	AYENSUANO	RURAL	NEGATIVE
114	2012	M	50-69	SRA	RURAL	NEGATIVE
116	2012	M	30-49	SUHUM CENTRAL	URBAN	TEST NOT DONE
117	2012	M	30-49	SUHUM CENTRAL	URBAN	NEGATIVE
118	2012	M	30-49	SUHUM CENTRAL	URBAN	NEGATIVE
119	2012	M	30-49	SUHUM CENTRAL	URBAN	NEGATIVE
120	2012	F	50-69	AKORABO	RURAL	POSITIVE
121	2012	M	30-49	AYENSUANO	RURAL	NEGATIVE
122	2012	M	30-49	NANKESE	URBAN	NEGATIVE
123	2012	F	15-29	AYENSUANO	URBAN	NEGATIVE
124	2012	M	30-49	AYENSUANO	URBAN	NEGATIVE
125	2012	F	50-69	SUHUM CENTRAL	URBAN	NEGATIVE
126	2012	F	15-29	SRA	URBAN	NEGATIVE
133	2012	F	50-69	SUHUM CENTRAL	URBAN	NEGATIVE
127	2012	M	30-49	SUHUM CENTRAL	URBAN	NEGATIVE
128	2012	F	30-49	AYENSUANO	RURAL	POSITIVE
129	2012	M	50-69	AYENSUANO	RURAL	NEGATIVE
130	2012	F	50-69	AYENSUANO	RURAL	NEGATIVE
131	2012	M	15-29	SRA	RURAL	NEGATIVE
132	2012	M	30-49	SRA	RURAL	POSITIVE
134	2012	F	≥70	SUHUM CENTRAL	URBAN	NEGATIVE
135	2012	M	30-49	AYENSUANO	RURAL	NEGATIVE
136	2012	M	30-49	AYENSUANO	RURAL	NEGATIVE
137	2012	M	50-69	SUHUM CENTRAL	RURAL	NEGATIVE
138	2012	F	30-49	AYENSUANO	RURAL	NEGATIVE
139	2012	M	≥70	SUHUM CENTRAL	URBAN	NEGATIVE
140	2012	F	≥70	SUHUM CENTRAL	URBAN	NEGATIVE
141	2012	F	30-49	SUHUM CENTRAL	URBAN	POSITIVE
142	2012	F	50-69	SRA	RURAL	NEGATIVE
143	2012	M	30-49	SUHUM CENTRAL	URBAN	NEGATIVE
144	2012	M	30-49	AKORABO	RURAL	NEGATIVE
145	2012	M	50-69	AYENSUANO	URBAN	NEGATIVE
146	2012	M	<15	SUHUM CENTRAL	URBAN	NEGATIVE
147	2013	M	30-49	SUHUM CENTRAL	URBAN	NEGATIVE
150	2013	F	50-69	SUHUM CENTRAL	URBAN	POSITIVE
148	2013	M	50-69	NANKESE	RURAL	NEGATIVE
149	2013	M	50-69	SUHUM CENTRAL	URBAN	NEGATIVE
151	2013	F	15-29	SUHUM CENTRAL	URBAN	NEGATIVE
152	2013	F	30-49	SUHUM CENTRAL	URBAN	NEGATIVE
153	2013	M	30-49	SUHUM CENTRAL	URBAN	POSITIVE
154	2013	M	30-49	SUHUM CENTRAL	URBAN	NEGATIVE
156	2013	M	15-29	SUHUM CENTRAL	URBAN	POSITIVE
159	2013	M	30-49	SUHUM CENTRAL	URBAN	POSITIVE
155	2013	M	30-49	SUHUM CENTRAL	URBAN	POSITIVE
157	2013	F	≥70	SUHUM CENTRAL	URBAN	NEGATIVE
158	2013	F	15-29	SUHUM CENTRAL	URBAN	NEGATIVE
160	2013	M	30-49	SUHUM CENTRAL	URBAN	NEGATIVE
161	2013	F	30-49	OBRETEMA	RURAL	NEGATIVE
162	2013	F	<15	AKOTE	RURAL	NEGATIVE
163	2013	F	<15	SUHUM CENTRAL	URBAN	NEGATIVE
164	2013	F	50-69	SRA	RURAL	NEGATIVE
165	2013	M	15-29	SUHUM CENTRAL	URBAN	NEGATIVE
166	2013	M	50-69	SUHUM CENTRAL	URBAN	NEGATIVE
167	2013	M	30-49	SUHUM CENTRAL	URBAN	POSITIVE
168	2013	M	30-49	SUHUM CENTRAL	URBAN	NEGATIVE
169	2013	M	30-49	SUHUM CENTRAL	URBAN	NEGATIVE
170	2013	M	50-69	SUHUM CENTRAL	URBAN	NEGATIVE
171	2013	M	30-49	SUHUM CENTRAL	URBAN	TEST NOT DONE
172	2013	F	50-69	SUHUM CENTRAL	URBAN	NEGATIVE
173	2013	M	30-49	SUHUM CENTRAL	URBAN	NEGATIVE
174	2013	M	30-49	SRA	RURAL	TEST NOT DONE
175	2013	F	<15	SUHUM CENTRAL	URBAN	NEGATIVE
176	2013	F	50-69	SUHUM CENTRAL	URBAN	NEGATIVE
177	2013	F	30-49	AKOTE	RURAL	NEGATIVE
178	2013	F	15-29	SUHUM CENTRAL	URBAN	NEGATIVE
179	2013	M	30-49	SUHUM CENTRAL	URBAN	NEGATIVE
180	2013	M	≥70	AKORABO	RURAL	NEGATIVE
181	2013	M	30-49	SUHUM CENTRAL	URBAN	NEGATIVE
182	2013	F	50-69	AKORABO	RURAL	NEGATIVE
183	2013	M	30-49	SUHUM CENTRAL	URBAN	NEGATIVE
184	2013	M	50-69	SUHUM CENTRAL	URBAN	NEGATIVE
185	2013	M	≥70	SUHUM CENTRAL	URBAN	NEGATIVE
186	2013	M	50-69	NANKESE	RURAL	NEGATIVE
187	2013	M	30-49	SUHUM CENTRAL	URBAN	NEGATIVE
188	2013	F	30-49	OBRETEMA	RURAL	NEGATIVE
189	2013	M	30-49	SUHUM CENTRAL	URBAN	NEGATIVE
190	2013	M	50-69	AKOTE	RURAL	NEGATIVE
191	2013	F	≥70	SUHUM CENTRAL	URBAN	NEGATIVE
192	2013	F	<15	SUHUM CENTRAL	URBAN	NEGATIVE
193	2013	M	30-49	NANKESE	URBAN	NEGATIVE
194	2013	M	30-49	AYEKOTSE	URBAN	NEGATIVE
195	2013	M	30-49	SRA	RURAL	NEGATIVE
196	2013	M	30-49	SUHUM CENTRAL	URBAN	NEGATIVE
197	2013	M	15-29	SUHUM CENTRAL	URBAN	NEGATIVE
198	2013	F	≥70	AKORABO	RURAL	NEGATIVE
199	2013	M	50-69	SUHUM CENTRAL	URBAN	NEGATIVE
200	2013	F	50-69	SRA	RURAL	NEGATIVE
201	2013	M	30-49	SUHUM CENTRAL	URBAN	NEGATIVE
202	2013	F	≥70	SUHUM CENTRAL	URBAN	NEGATIVE
203	2013	M	30-49	AKOTE	RURAL	POSITIVE
204	2013	M	30-49	SUHUM CENTRAL	URBAN	POSITIVE
205	2013	M	30-49	NANKESE	RURAL	NEGATIVE
206	2013	M	30-49	SUPRESU	RURAL	NEGATIVE
207	2013	M	30-49	SUHUM CENTRAL	URBAN	POSITIVE
208	2013	M	50-69	KUKUA	RURAL	NEGATIVE
209	2013	M	≥70	NANKESE	RURAL	NEGATIVE
210	2013	F	30-49	NANKESE	RURAL	NEGATIVE
211	2013	F	30-49	AKOTE	RURAL	NEGATIVE
212	2013	M	30-49	SUHUM CENTRAL	URBAN	NEGATIVE
213	2013	M	30-49	SUHUM CENTRAL	URBAN	NEGATIVE
214	2013	F	30-49	SUHUM CENTRAL	URBAN	POSITIVE
215	2013	M	15-29	SUHUM CENTRAL	URBAN	NEGATIVE
216	2013	M	30-49	NANKESE	RURAL	NEGATIVE
217	2013	F	50-69	AKORABO	RURAL	POSITIVE
218	2013	M	30-49	NANKESE	RURAL	POSITIVE
219	2013	M	30-49	OBRETEMA	RURAL	TEST NOT DONE
220	2013	F	30-49	OBRETEMA	RURAL	NEGATIVE
221	2013	M	30-49	SUHUM CENTRAL	URBAN	NEGATIVE
222	2013	M	≥70	OBRETEMA	RURAL	NEGATIVE
223	2013	M	≥70	SRA	RURAL	NEGATIVE
224	2013	M	50-69	SUHUM CENTRAL	URBAN	NEGATIVE
225	2013	M	50-69	SUHUM CENTRAL	URBAN	NEGATIVE
226	2013	F	15-29	SUHUM CENTRAL	URBAN	NEGATIVE
227	2013	F	≥70	SUHUM CENTRAL	URBAN	NEGATIVE
228	2013	M	<15	SUHUM CENTRAL	URBAN	POSITIVE
229	2013	M	15-29	SUHUM CENTRAL	URBAN	NEGATIVE
230	2013	M	≥70	SUHUM CENTRAL	URBAN	NEGATIVE
231	2013	F	30-49	SUHUM CENTRAL	URBAN	NEGATIVE
234	2013	F	15-29	SUHUM CENTRAL	URBAN	NEGATIVE
232	2013	M	50-69	SUHUM CENTRAL	URBAN	TEST NOT DONE
233	2013	F	≥70	SUHUM CENTRAL	URBAN	NEGATIVE
235	2013	M	30-49	NANKESE	RURAL	NEGATIVE
236	2013	F	15-29	AYEKOTSE	URBAN	NEGATIVE
237	2013	M	30-49	SUHUM CENTRAL	URBAN	POSITIVE
238	2013	F	15-29	AKORABO	RURAL	NEGATIVE
239	2013	F	50-69	SRA	RURAL	NEGATIVE
240	2013	M	50-69	AKORABO	RURAL	NEGATIVE
241	2013	M	≥70	SUHUM CENTRAL	URBAN	NEGATIVE
242	2013	F	15-29	NANKESE	RURAL	NEGATIVE
243	2013	M	30-49	SUHUM CENTRAL	URBAN	NEGATIVE
244	2014	F	30-49	SUHUM CENTRAL	URBAN	NEGATIVE
245	2014	M	15-29	NANKESE	RURAL	TEST NOT DONE
246	2014	F	50-69	SRA	RURAL	POSITIVE
248	2014	F	≥70	NANKESE	RURAL	NEGATIVE
247	2014	M	30-49	NANKESE	RURAL	NEGATIVE
249	2014	M	50-69	SUHUM CENTRAL	URBAN	POSITIVE
250	2014	M	30-49	SUHUM CENTRAL	URBAN	NEGATIVE
251	2014	M	15-29	SUHUM CENTRAL	URBAN	NEGATIVE
252	2014	M	50-69	SUHUM CENTRAL	URBAN	NEGATIVE
253	2014	M	30-49	SUHUM CENTRAL	URBAN	NEGATIVE
254	2014	F	30-49	AKORABO	RURAL	NEGATIVE
255	2014	M	50-69	NANKESE	RURAL	NEGATIVE
256	2014	M	30-49	AYEKOTSE	URBAN	NEGATIVE
257	2014	M	≥70	SUHUM CENTRAL	URBAN	NEGATIVE
258	2014	F	30-49	SUHUM CENTRAL	URBAN	POSITIVE
259	2014	F	15-29	SUHUM CENTRAL	URBAN	NEGATIVE
260	2014	F	30-49	SUHUM CENTRAL	URBAN	NEGATIVE
261	2014	F	15-29	SRA	RURAL	NEGATIVE
262	2014	M	30-49	SUHUM CENTRAL	URBAN	POSITIVE
263	2014	F	30-49	OBRETEMA	RURAL	NEGATIVE
264	2014	F	50-69	SUHUM CENTRAL	URBAN	NEGATIVE
265	2014	F	50-69	OBRETEMA	RURAL	NEGATIVE
266	2014	F	30-49	SUHUM CENTRAL	URBAN	POSITIVE
267	2014	F	30-49	SRA	RURAL	NEGATIVE
268	2014	F	15-29	SUHUM CENTRAL	URBAN	POSITIVE
269	2014	M	50-69	AYEKOTSE	URBAN	NEGATIVE
270	2014	F	30-49	SUHUM CENTRAL	URBAN	POSITIVE
271	2014	M	15-29	SUHUM CENTRAL	URBAN	NEGATIVE
272	2014	F	30-49	SUHUM CENTRAL	URBAN	NEGATIVE
273	2014	F	<15	AKORABO	RURAL	NEGATIVE
274	2014	M	50-69	SUHUM CENTRAL	URBAN	NEGATIVE
275	2014	F	30-49	SUHUM CENTRAL	URBAN	NEGATIVE
276	2014	F	50-69	AKORABO	RURAL	NEGATIVE
277	2014	F	30-49	SUHUM CENTRAL	URBAN	POSITIVE
278	2014	M	50-69	SRA	RURAL	POSITIVE
279	2014	M	30-49	SUHUM CENTRAL	URBAN	NEGATIVE
280	2014	F	30-49	SUHUM CENTRAL	URBAN	NEGATIVE
281	2014	M	<15	SUHUM CENTRAL	URBAN	NEGATIVE
282	2014	M	≥70	AYEKOTSE	URBAN	NEGATIVE
283	2014	F	15-29	AYEKOTSE	URBAN	NEGATIVE
284	2014	F	30-49	AKORABO	RURAL	NEGATIVE
285	2014	F	≥70	SUHUM CENTRAL	URBAN	NEGATIVE
286	2014	M	30-49	AKOTE	RURAL	POSITIVE
287	2014	F	≥70	SUHUM CENTRAL	URBAN	NEGATIVE
288	2014	F	15-29	SUHUM CENTRAL	URBAN	NEGATIVE
289	2014	F	30-49	AYEKOTSE	URBAN	POSITIVE
290	2014	M	30-49	SUHUM CENTRAL	URBAN	NEGATIVE
291	2014	M	50-69	NANKESE	RURAL	NEGATIVE
292	2014	M	30-49	SUHUM CENTRAL	URBAN	NEGATIVE
293	2014	M	30-49	SUHUM CENTRAL	URBAN	NEGATIVE
294	2014	F	30-49	SUHUM CENTRAL	URBAN	POSITIVE
295	2014	F	50-69	SUHUM CENTRAL	URBAN	NEGATIVE
296	2014	M	15-29	SUHUM CENTRAL	URBAN	NEGATIVE
297	2014	M	15-29	OBRETEMA	RURAL	NEGATIVE
298	2014	F	30-49	SUHUM CENTRAL	URBAN	POSITIVE
299	2014	M	≥70	SUHUM CENTRAL	URBAN	NEGATIVE
300	2014	F	30-49	SUHUM CENTRAL	URBAN	POSITIVE
301	2014	F	30-49	AYEKOTSE	URBAN	POSITIVE
302	2014	M	15-29	SUHUM CENTRAL	URBAN	NEGATIVE
303	2014	F	15-29	SRA	RURAL	NEGATIVE
305	2014	F	≥70	SRA	RURAL	NEGATIVE
304	2014	F	30-49	SUHUM CENTRAL	URBAN	POSITIVE
306	2014	F	30-49	SRA	RURAL	NEGATIVE
307	2014	M	30-49	SUHUM CENTRAL	URBAN	NEGATIVE
308	2014	M	30-49	AKORABO	RURAL	NEGATIVE
309	2014	F	30-49	SUHUM CENTRAL	URBAN	NEGATIVE
310	2014	F	50-69	SRA	RURAL	NEGATIVE
311	2014	M	15-29	SUHUM CENTRAL	URBAN	NEGATIVE
312	2014	M	50-69	SUHUM CENTRAL	URBAN	NEGATIVE
313	2014	M	50-69	SUHUM CENTRAL	URBAN	NEGATIVE
314	2014	M	30-49	SUHUM CENTRAL	URBAN	NEGATIVE
315	2014	F	≥70	OBRETEMA	RURAL	NEGATIVE
316	2014	M	50-69	OBRETEMA	RURAL	NEGATIVE
317	2014	F	30-49	AKORABO	RURAL	NEGATIVE
318	2014	M	50-69	AKOTE	RURAL	NEGATIVE
319	2014	M	50-69	SUHUM CENTRAL	URBAN	NEGATIVE
320	2014	F	30-49	SUHUM CENTRAL	URBAN	POSITIVE
321	2014	F	50-69	SUHUM CENTRAL	URBAN	NEGATIVE
322	2014	M	30-49	SUHUM CENTRAL	URBAN	NEGATIVE
323	2014	M	15-29	SUHUM CENTRAL	URBAN	NEGATIVE
324	2014	M	15-29	SUHUM CENTRAL	URBAN	NEGATIVE
325	2014	M	30-49	NANKESE	RURAL	NEGATIVE
326	2014	M	50-69	AKORABO	RURAL	NEGATIVE
327	2014	M	30-49	SUHUM CENTRAL	URBAN	POSITIVE
328	2014	M	50-69	SUHUM CENTRAL	URBAN	NEGATIVE
329	2014	F	30-49	OBRETEMA	RURAL	POSITIVE
330	2014	M	30-49	SUHUM CENTRAL	URBAN	NEGATIVE
331	2014	F	50-69	AKORABO	RURAL	NEGATIVE
332	2014	F	≥70	AKORABO	RURAL	NEGATIVE
333	2014	F	15-29	AYEKOTSE	URBAN	NEGATIVE
334	2014	F	50-69	SUHUM CENTRAL	URBAN	NEGATIVE
335	2014	M	30-49	OBRETEMA	RURAL	NEGATIVE
336	2014	M	50-69	SRA	RURAL	NEGATIVE
337	2014	M	50-69	SUHUM CENTRAL	URBAN	NEGATIVE
338	2014	M	15-29	KUKUA	RURAL	NEGATIVE
339	2014	M	30-49	SUHUM CENTRAL	URBAN	NEGATIVE
340	2014	M	30-49	AKOTE	URBAN	NEGATIVE
341	2014	F	30-49	SUHUM CENTRAL	URBAN	NEGATIVE
342	2014	F	30-49	SRA	RURAL	NEGATIVE
343	2014	M	15-29	SUHUM CENTRAL	URBAN	NEGATIVE
344	2014	M	≥70	SUHUM CENTRAL	URBAN	NEGATIVE
345	2014	F	<15	SUHUM CENTRAL	URBAN	NEGATIVE
346	2015	M	30-49	AKORABO	RURAL	NEGATIVE
347	2015	M	30-49	AKORABO	RURAL	NEGATIVE
348	2015	F	30-49	SUPRESU	RURAL	POSITIVE
349	2015	M	30-49	AKOTE	RURAL	NEGATIVE
350	2015	F	≥70	NANKESE	RURAL	NEGATIVE
351	2015	M	30-49	AKORABO	RURAL	NEGATIVE
352	2015	F	30-49	AKORABO	RURAL	NEGATIVE
353	2015	F	50-69	OBRETEMA	RURAL	NEGATIVE
354	2015	M	50-69	SUHUM CENTRAL	URBAN	NEGATIVE
355	2015	F	30-49	AKORABO	RURAL	NEGATIVE
356	2015	M	30-49	AYEKOTSE	URBAN	NEGATIVE
357	2015	F	15-29	AYEKOTSE	URBAN	NEGATIVE
358	2015	M	50-69	SUHUM CENTRAL	URBAN	POSITIVE
359	2015	M	50-69	KUKUA	RURAL	NEGATIVE
360	2015	M	≥70	SUHUM CENTRAL	URBAN	NEGATIVE
361	2015	M	30-49	SUHUM CENTRAL	URBAN	NEGATIVE
362	2015	M	≥70	SUHUM CENTRAL	URBAN	NEGATIVE
363	2015	M	50-69	NANKESE	RURAL	NEGATIVE
364	2015	F	30-49	SUHUM CENTRAL	URBAN	POSITIVE
365	2015	F	50-69	SUHUM CENTRAL	URBAN	NEGATIVE
366	2015	M	50-69	AKORABO	RURAL	POSITIVE
367	2015	F	30-49	OBRETEMA	RURAL	POSITIVE
368	2015	M	50-69	SUHUM CENTRAL	URBAN	NEGATIVE
369	2015	M	30-49	OBRETEMA	RURAL	NEGATIVE
370	2015	M	30-49	SUHUM CENTRAL	URBAN	NEGATIVE
371	2015	M	30-49	SUHUM CENTRAL	URBAN	NEGATIVE
372	2015	F	15-29	SUHUM CENTRAL	URBAN	NEGATIVE
373	2015	M	50-69	SUHUM CENTRAL	URBAN	POSITIVE
374	2015	M	50-69	SUHUM CENTRAL	URBAN	NEGATIVE
375	2015	M	50-69	NANKESE	RURAL	NEGATIVE
376	2015	M	30-49	SUHUM CENTRAL	URBAN	NEGATIVE
377	2015	M	≥70	SUHUM CENTRAL	URBAN	NEGATIVE
378	2015	M	50-69	SRA	RURAL	POSITIVE
380	2015	M	50-69	SUHUM CENTRAL	URBAN	NEGATIVE
379	2015	M	30-49	SUHUM CENTRAL	URBAN	NEGATIVE
381	2015	M	≥70	SUHUM CENTRAL	URBAN	NEGATIVE
382	2015	F	30-49	AYEKOTSE	URBAN	POSITIVE
383	2015	F	30-49	SRA	RURAL	NEGATIVE
384	2015	M	50-69	SRA	RURAL	NEGATIVE
385	2015	F	≥70	SUHUM CENTRAL	URBAN	NEGATIVE
386	2015	M	≥70	SUHUM CENTRAL	URBAN	NEGATIVE
387	2015	M	<15	SUHUM CENTRAL	URBAN	POSITIVE
388	2015	F	30-49	SUHUM CENTRAL	URBAN	POSITIVE
389	2015	F	30-49	SUHUM CENTRAL	URBAN	NEGATIVE
390	2015	M	30-49	NANKESE	RURAL	TEST NOT DONE
391	2015	F	≥70	SUHUM CENTRAL	URBAN	TEST NOT DONE
392	2015	M	≥70	SUHUM CENTRAL	URBAN	NEGATIVE
393	2015	F	15-29	SUHUM CENTRAL	URBAN	NEGATIVE
394	2015	M	≥70	SUHUM CENTRAL	URBAN	NEGATIVE
395	2015	M	50-69	OBRETEMA	RURAL	TEST NOT DONE
396	2015	F	30-49	SUHUM CENTRAL	URBAN	TEST NOT DONE
397	2015	F	≥70	OBRETEMA	RURAL	NEGATIVE
398	2015	F	15-29	SUHUM CENTRAL	URBAN	NEGATIVE
399	2015	M	50-69	NANKESE	RURAL	NEGATIVE
400	2015	F	≥70	AKORABO	RURAL	NEGATIVE
401	2015	M	30-49	SUHUM CENTRAL	URBAN	NEGATIVE
402	2015	M	50-69	SUHUM CENTRAL	URBAN	NEGATIVE
403	2015	M	15-29	SUHUM CENTRAL	URBAN	NEGATIVE
404	2015	F	30-49	SUHUM CENTRAL	URBAN	NEGATIVE
405	2015	M	30-49	SUHUM CENTRAL	URBAN	NEGATIVE
406	2015	M	30-49	OBRETEMA	RURAL	NEGATIVE
407	2015	F	30-49	SUHUM CENTRAL	URBAN	NEGATIVE
408	2015	F	15-29	NANKESE	RURAL	NEGATIVE
409	2015	F	15-29	SUHUM CENTRAL	URBAN	NEGATIVE
410	2015	M	30-49	SUHUM CENTRAL	URBAN	POSITIVE
411	2015	M	30-49	SUHUM CENTRAL	URBAN	NEGATIVE
412	2015	F	15-29	NANKESE	RURAL	NEGATIVE
413	2015	M	≥70	NANKESE	RURAL	NEGATIVE
414	2015	M	30-49	SUHUM CENTRAL	URBAN	NEGATIVE
415	2015	M	30-49	SUHUM CENTRAL	URBAN	NEGATIVE
416	2015	F	50-69	SUHUM CENTRAL	URBAN	NEGATIVE
417	2015	M	30-49	SUHUM CENTRAL	URBAN	POSITIVE
418	2015	M	50-69	SUHUM CENTRAL	URBAN	NEGATIVE
419	2015	M	30-49	SUHUM CENTRAL	URBAN	NEGATIVE
420	2015	F	30-49	SUHUM CENTRAL	URBAN	POSITIVE
421	2015	F	30-49	SUHUM CENTRAL	URBAN	NEGATIVE
422	2015	M	30-49	OBRETEMA	RURAL	NEGATIVE
423	2015	M	15-29	SUHUM CENTRAL	URBAN	NEGATIVE
424	2015	M	30-49	AKORABO	RURAL	NEGATIVE
425	2015	F	30-49	SUHUM CENTRAL	URBAN	POSITIVE
426	2015	M	15-29	AKORABO	RURAL	NEGATIVE
427	2015	M	≥70	AKORABO	RURAL	NEGATIVE
428	2015	M	≥70	AKORABO	RURAL	NEGATIVE
429	2015	F	50-69	SUHUM CENTRAL	URBAN	NEGATIVE
430	2015	M	50-69	NANKESE	RURAL	NEGATIVE
431	2015	F	50-69	NANKESE	RURAL	POSITIVE
432	2015	F	50-69	OBRETEMA	RURAL	NEGATIVE
433	2015	F	30-49	SUHUM CENTRAL	URBAN	NEGATIVE
434	2015	M	50-69	AKORABO	RURAL	NEGATIVE
435	2015	M	30-49	SRA	RURAL	NEGATIVE
436	2015	M	50-69	SUHUM CENTRAL	URBAN	NEGATIVE
437	2015	F	<15	SUHUM CENTRAL	URBAN	POSITIVE
438	2015	M	50-69	AKOTE	RURAL	POSITIVE
439	2015	F	30-49	SUHUM CENTRAL	URBAN	POSITIVE
440	2016	M	50-69	AKORABO	RURAL	POSITIVE
441	2016	M	30-49	SUHUM CENTRAL	URBAN	NEGATIVE
442	2016	F	30-49	AKORABO	RURAL	NEGATIVE
443	2016	M	≥70	NANKESE	RURAL	NEGATIVE
444	2016	M	50-69	SUHUM CENTRAL	URBAN	NEGATIVE
445	2016	M	50-69	SUPRESU	RURAL	NEGATIVE
446	2016	M	30-49	SUHUM CENTRAL	URBAN	NEGATIVE
447	2016	M	50-69	KUKUA	RURAL	NEGATIVE
448	2016	M	≥70	SUHUM CENTRAL	URBAN	NEGATIVE
449	2016	M	50-69	AKORABO	RURAL	NEGATIVE
450	2016	M	30-49	SUHUM CENTRAL	URBAN	NEGATIVE
451	2016	F	≥70	AKORABO	RURAL	NEGATIVE
452	2016	M	30-49	NANKESE	RURAL	NEGATIVE
453	2016	F	30-49	SUHUM CENTRAL	URBAN	NEGATIVE
454	2016	F	30-49	SUHUM CENTRAL	URBAN	POSITIVE
455	2016	M	30-49	SUHUM CENTRAL	URBAN	NEGATIVE
456	2016	F	15-29	SUHUM CENTRAL	URBAN	POSITIVE
457	2016	M	30-49	AKORABO	RURAL	NEGATIVE
458	2016	M	50-69	SUHUM CENTRAL	URBAN	NEGATIVE
459	2016	M	≥70	SUHUM CENTRAL	URBAN	NEGATIVE
460	2016	M	≥70	SUHUM CENTRAL	URBAN	NEGATIVE
461	2016	F	30-49	OBRETEMA	RURAL	POSITIVE
462	2016	F	30-49	SUHUM CENTRAL	URBAN	POSITIVE
463	2016	F	15-29	SUHUM CENTRAL	URBAN	POSITIVE
464	2016	M	30-49	SUHUM CENTRAL	URBAN	NEGATIVE
465	2016	M	30-49	SUHUM CENTRAL	URBAN	NEGATIVE
466	2016	M	50-69	SUHUM CENTRAL	URBAN	NEGATIVE
467	2016	M	50-69	OBRETEMA	RURAL	NEGATIVE
468	2016	M	<15	SUHUM CENTRAL	URBAN	NEGATIVE
469	2016	M	50-69	SUHUM CENTRAL	URBAN	NEGATIVE
470	2016	F	50-69	SUHUM CENTRAL	URBAN	NEGATIVE
471	2016	M	50-69	SUHUM CENTRAL	URBAN	POSITIVE
472	2016	M	30-49	SUHUM CENTRAL	URBAN	TEST NOT DONE
473	2016	F	30-49	OBRETEMA	RURAL	TEST NOT DONE
474	2016	M	30-49	SUHUM CENTRAL	URBAN	TEST NOT DONE
475	2016	M	≥70	SUHUM CENTRAL	URBAN	NEGATIVE
476	2016	M	≥70	SUHUM CENTRAL	URBAN	NEGATIVE
477	2016	M	50-69	SUHUM CENTRAL	URBAN	TEST NOT DONE
478	2016	M	30-49	SUHUM CENTRAL	URBAN	NEGATIVE
479	2016	F	15-29	SUHUM CENTRAL	URBAN	TEST NOT DONE
480	2016	M	30-49	AYEKOTSE	URBAN	TEST NOT DONE
481	2016	M	15-29	SUHUM CENTRAL	URBAN	TEST NOT DONE
482	2016	M	30-49	SUHUM CENTRAL	URBAN	TEST NOT DONE
483	2016	F	50-69	SRA	RURAL	NEGATIVE
484	2016	F	30-49	SUHUM CENTRAL	URBAN	TEST NOT DONE
485	2016	M	≥70	AKOTE	URBAN	TEST NOT DONE
486	2016	M	15-29	SUHUM CENTRAL	URBAN	TEST NOT DONE
487	2016	F	30-49	AYEKOTSE	URBAN	NEGATIVE
488	2016	M	30-49	SUHUM CENTRAL	URBAN	TEST NOT DONE
489	2016	F	50-69	SUHUM CENTRAL	URBAN	TEST NOT DONE
490	2016	M	30-49	SUHUM CENTRAL	URBAN	TEST NOT DONE
491	2016	M	15-29	SUHUM CENTRAL	URBAN	TEST NOT DONE
492	2016	M	50-69	SUHUM CENTRAL	URBAN	NEGATIVE
493	2016	M	50-69	SRA	RURAL	NEGATIVE
494	2016	M	30-49	SUHUM CENTRAL	URBAN	NEGATIVE
495	2016	F	30-49	SUHUM CENTRAL	URBAN	NEGATIVE
496	2016	M	50-69	AKORABO	RURAL	POSITIVE
497	2016	M	30-49	AKORABO	RURAL	NEGATIVE
498	2016	M	30-49	SUHUM CENTRAL	URBAN	POSITIVE
499	2016	M	50-69	SUHUM CENTRAL	URBAN	NEGATIVE
500	2016	M	50-69	AYEKOTSE	URBAN	NEGATIVE
501	2016	F	50-69	AKORABO	RURAL	NEGATIVE
502	2016	F	30-49	SUHUM CENTRAL	URBAN	POSITIVE
503	2016	M	50-69	SUHUM CENTRAL	URBAN	NEGATIVE
504	2016	M	30-49	SUHUM CENTRAL	URBAN	TEST NOT DONE
505	2016	F	30-49	OBRETEMA	RURAL	TEST NOT DONE
506	2016	M	50-69	OBRETEMA	RURAL	NEGATIVE
507	2016	M	50-69	SUHUM CENTRAL	URBAN	NEGATIVE
508	2016	F	30-49	SUHUM CENTRAL	URBAN	POSITIVE
509	2016	M	50-69	SUHUM CENTRAL	URBAN	POSITIVE
510	2016	M	30-49	OBRETEMA	RURAL	NEGATIVE
511	2016	M	≥70	AKORABO	RURAL	NEGATIVE
512	2016	F	15-29	SUHUM CENTRAL	URBAN	NEGATIVE
513	2016	M	30-49	SUHUM CENTRAL	URBAN	NEGATIVE
514	2016	M	50-69	SUHUM CENTRAL	URBAN	NEGATIVE
515	2016	M	30-49	SUHUM CENTRAL	URBAN	NEGATIVE
516	2016	M	30-49	SUHUM CENTRAL	URBAN	POSITIVE
517	2016	M	50-69	NANKESE	RURAL	NEGATIVE
518	2016	M	30-49	SUHUM CENTRAL	URBAN	NEGATIVE
519	2016	M	30-49	NANKESE	RURAL	TEST NOT DONE
520	2016	M	≥70	SUHUM CENTRAL	URBAN	NEGATIVE
521	2016	M	30-49	SUHUM CENTRAL	URBAN	NEGATIVE
522	2016	F	30-49	SUHUM CENTRAL	URBAN	NEGATIVE
523	2016	M	50-69	SUHUM CENTRAL	URBAN	NEGATIVE
524	2016	M	30-49	SUHUM CENTRAL	URBAN	NEGATIVE
525	2016	M	30-49	AKOTE	RURAL	NEGATIVE
526	2016	M	30-49	OBRETEMA	RURAL	NEGATIVE
528	2017	M	30-49	SUHUM CENTRAL	URBAN	POSITIVE
527	2017	M	50-69	SUPRESU	RURAL	NEGATIVE
529	2017	M	30-49	SUHUM CENTRAL	URBAN	NEGATIVE
530	2017	M	50-69	SUHUM CENTRAL	URBAN	NEGATIVE
531	2017	F	30-49	SUHUM CENTRAL	URBAN	NEGATIVE
532	2017	M	50-69	SUHUM CENTRAL	URBAN	NEGATIVE
533	2017	M	15-29	SUHUM CENTRAL	URBAN	NEGATIVE
534	2017	F	50-69	AYEKOTSE	URBAN	NEGATIVE
535	2017	M	50-69	SUHUM CENTRAL	URBAN	NEGATIVE
536	2017	M	50-69	OBRETEMA	RURAL	NEGATIVE
538	2017	F	15-29	AKORABO	RURAL	NEGATIVE
539	2017	F	15-29	AKORABO	RURAL	NEGATIVE
541	2017	F	50-69	SUHUM CENTRAL	URBAN	NEGATIVE
542	2017	F	30-49	SUHUM CENTRAL	URBAN	NEGATIVE
543	2017	F	15-29	SUHUM CENTRAL	URBAN	NEGATIVE
540	2017	F	50-69	SUHUM CENTRAL	URBAN	NEGATIVE
537	2017	M	30-49	KUKUA	RURAL	NEGATIVE
544	2017	M	≥70	SUHUM CENTRAL	URBAN	NEGATIVE
545	2017	F	≥70	AKORABO	RURAL	NEGATIVE
550	2017	M	30-49	AKORABO	RURAL	NEGATIVE
551	2017	M	50-69	AKORABO	RURAL	POSITIVE
546	2017	M	15-29	SUHUM CENTRAL	URBAN	NEGATIVE
548	2017	M	30-49	AKORABO	RURAL	NEGATIVE
547	2017	M	15-29	SUHUM CENTRAL	URBAN	NEGATIVE
549	2017	M	50-69	OBRETEMA	RURAL	NEGATIVE
552	2017	M	≥70	AKORABO	RURAL	NEGATIVE
553	2017	M	<15	SUHUM CENTRAL	URBAN	NEGATIVE
554	2017	F	<15	SUHUM CENTRAL	URBAN	NEGATIVE
555	2017	M	<15	SUHUM CENTRAL	URBAN	NEGATIVE
556	2017	F	30-49	NANKESE	RURAL	NEGATIVE
564	2017	M	30-49	NANKESE	RURAL	NEGATIVE
558	2017	M	15-29	SUHUM CENTRAL	URBAN	NEGATIVE
559	2017	M	30-49	SUHUM CENTRAL	URBAN	NEGATIVE
562	2017	M	30-49	AKORABO	RURAL	POSITIVE
563	2017	M	50-69	AKORABO	RURAL	NEGATIVE
557	2017	M	50-69	NANKESE	RURAL	NEGATIVE
560	2017	M	30-49	SUHUM CENTRAL	URBAN	NEGATIVE
561	2017	F	30-49	SUHUM CENTRAL	URBAN	NEGATIVE
565	2017	M	30-49	SUHUM CENTRAL	URBAN	NEGATIVE
567	2017	M	30-49	SUHUM CENTRAL	URBAN	NEGATIVE
568	2017	M	50-69	AKORABO	RURAL	NEGATIVE
569	2017	M	30-49	OBRETEMA	RURAL	NEGATIVE
566	2017	M	30-49	OBRETEMA	RURAL	POSITIVE
570	2017	M	30-49	AYEKOTSE	URBAN	NEGATIVE
571	2017	F	<15	AKORABO	RURAL	NEGATIVE
573	2017	F	30-49	SUHUM CENTRAL	URBAN	NEGATIVE
578	2017	M	50-69	SUHUM CENTRAL	URBAN	NEGATIVE
572	2017	F	≥70	KUKUA	RURAL	NEGATIVE
574	2017	F	15-29	SRA	RURAL	NEGATIVE
575	2017	M	30-49	SUHUM CENTRAL	URBAN	NEGATIVE
576	2017	M	≥70	SUPRESU	RURAL	NEGATIVE
577	2017	M	≥70	NANKESE	RURAL	NEGATIVE
582	2017	M	≥70	SUHUM CENTRAL	URBAN	NEGATIVE
583	2017	F	≥70	AYEKOTSE	URBAN	NEGATIVE
579	2017	M	30-49	SUHUM CENTRAL	URBAN	NEGATIVE
580	2017	F	30-49	SUHUM CENTRAL	URBAN	POSITIVE
584	2017	M	30-49	AYEKOTSE	URBAN	NEGATIVE
581	2017	M	30-49	SUHUM CENTRAL	URBAN	NEGATIVE
585	2017	F	50-69	AKORABO	RURAL	NEGATIVE
586	2017	M	50-69	NANKESE	RURAL	NEGATIVE
587	2017	M	30-49	NANKESE	RURAL	NEGATIVE
588	2017	F	50-69	SUHUM CENTRAL	URBAN	POSITIVE
590	2017	M	50-69	SUHUM CENTRAL	URBAN	NEGATIVE
589	2017	M	50-69	SUHUM CENTRAL	URBAN	POSITIVE
591	2017	M	30-49	AKORABO	RURAL	NEGATIVE
592	2017	M	50-69	SUHUM CENTRAL	URBAN	NEGATIVE
593	2017	M	50-69	SRA	RURAL	NEGATIVE
594	2017	M	50-69	AYEKOTSE	URBAN	NEGATIVE
595	2017	M	15-29	SRA	RURAL	NEGATIVE
597	2017	F	30-49	NANKESE	RURAL	NEGATIVE
596	2017	F	50-69	SRA	RURAL	NEGATIVE
598	2017	M	≥70	AKOTE	RURAL	NEGATIVE
602	2017	M	30-49	SUHUM CENTRAL	URBAN	NEGATIVE
599	2017	M	15-29	AKORABO	RURAL	NEGATIVE
603	2017	M	30-49	SUHUM CENTRAL	URBAN	NEGATIVE
600	2017	M	30-49	KUKUA	RURAL	NEGATIVE
601	2017	M	50-69	AKORABO	RURAL	POSITIVE
604	2017	M	50-69	SUHUM CENTRAL	URBAN	NEGATIVE
605	2017	F	30-49	SUHUM CENTRAL	URBAN	POSITIVE
609	2018	F	30-49	AYEKOTSE	URBAN	NEGATIVE
607	2018	M	30-49	SUHUM CENTRAL	URBAN	NEGATIVE
610	2018	F	<15	SRA	RURAL	POSITIVE
611	2018	M	50-69	SUHUM CENTRAL	URBAN	NEGATIVE
612	2018	M	30-49	SUHUM CENTRAL	URBAN	NEGATIVE
606	2018	M	≥70	SUPRESU	RURAL	NEGATIVE
613	2018	F	<15	SUHUM CENTRAL	URBAN	NEGATIVE
608	2018	F	50-69	SUHUM CENTRAL	URBAN	NEGATIVE
614	2018	M	50-69	SUHUM CENTRAL	URBAN	NEGATIVE
615	2018	M	50-69	SUHUM CENTRAL	URBAN	NEGATIVE
617	2018	M	15-29	SUHUM CENTRAL	URBAN	POSITIVE
616	2018	F	15-29	SUHUM CENTRAL	URBAN	POSITIVE
618	2018	M	30-49	AKORABO	RURAL	NEGATIVE
619	2018	M	30-49	OBRETEMA	RURAL	NEGATIVE
620	2018	M	30-49	SUHUM CENTRAL	URBAN	NEGATIVE
625	2018	F	30-49	AKORABO	RURAL	NEGATIVE
622	2018	M	30-49	SUHUM CENTRAL	URBAN	NEGATIVE
621	2018	M	30-49	AKORABO	RURAL	NEGATIVE
626	2018	F	50-69	AYEKOTSE	URBAN	NEGATIVE
627	2018	M	50-69	SRA	RURAL	NEGATIVE
623	2018	F	15-29	SUHUM CENTRAL	URBAN	NEGATIVE
624	2018	M	30-49	SUHUM CENTRAL	URBAN	NEGATIVE
629	2018	M	15-29	SUHUM CENTRAL	URBAN	NEGATIVE
628	2018	F	30-49	AKORABO	RURAL	NEGATIVE
630	2018	M	50-69	SUHUM CENTRAL	URBAN	NEGATIVE
631	2018	F	30-49	SUHUM CENTRAL	URBAN	POSITIVE
633	2018	F	30-49	SUHUM CENTRAL	URBAN	NEGATIVE
632	2018	F	30-49	SUHUM CENTRAL	URBAN	NEGATIVE
636	2018	M	<15	SUHUM CENTRAL	URBAN	NEGATIVE
637	2018	M	30-49	SUHUM CENTRAL	URBAN	NEGATIVE
634	2018	F	30-49	SUHUM CENTRAL	URBAN	POSITIVE
635	2018	F	30-49	SUHUM CENTRAL	URBAN	NEGATIVE
638	2018	M	≥70	NANKESE	RURAL	NEGATIVE
639	2018	M	50-69	AKOTE	RURAL	NEGATIVE
640	2018	M	50-69	NANKESE	RURAL	NEGATIVE
641	2018	F	50-69	SRA	RURAL	NEGATIVE
642	2018	M	30-49	OBRETEMA	RURAL	NEGATIVE
645	2018	M	15-29	AKORABO	RURAL	NEGATIVE
644	2018	M	50-69	SUHUM CENTRAL	URBAN	POSITIVE
643	2018	M	50-69	SUPRESU	RURAL	NEGATIVE
646	2018	M	50-69	NANKESE	RURAL	NEGATIVE
647	2018	F	30-49	SUHUM CENTRAL	URBAN	NEGATIVE
648	2018	M	50-69	OBRETEMA	RURAL	NEGATIVE
652	2018	F	50-69	SUHUM CENTRAL	URBAN	NEGATIVE
649	2018	M	30-49	KUKUA	RURAL	NEGATIVE
650	2018	F	50-69	AKORABO	RURAL	NEGATIVE
654	2018	F	30-49	SUHUM CENTRAL	URBAN	POSITIVE
651	2018	F	50-69	AKORABO	RURAL	NEGATIVE
653	2018	M	≥70	SUHUM CENTRAL	URBAN	POSITIVE
656	2018	M	50-69	SUHUM CENTRAL	URBAN	NEGATIVE
662	2018	M	15-29	AYEKOTSE	URBAN	NEGATIVE
663	2018	F	15-29	AYEKOTSE	URBAN	NEGATIVE
664	2018	M	50-69	AYEKOTSE	URBAN	NEGATIVE
657	2018	M	30-49	SUHUM CENTRAL	URBAN	NEGATIVE
658	2018	M	30-49	SUHUM CENTRAL	URBAN	NEGATIVE
655	2018	M	≥70	SUPRESU	RURAL	NEGATIVE
659	2018	M	30-49	SUHUM CENTRAL	URBAN	NEGATIVE
660	2018	F	50-69	SUHUM CENTRAL	URBAN	POSITIVE
661	2018	M	30-49	SUHUM CENTRAL	URBAN	POSITIVE
671	2018	M	50-69	SUHUM CENTRAL	URBAN	NEGATIVE
666	2018	F	30-49	AYEKOTSE	URBAN	POSITIVE
665	2018	F	30-49	SRA	RURAL	POSITIVE
667	2018	M	50-69	AYEKOTSE	URBAN	NEGATIVE
668	2018	F	15-29	AKORABO	RURAL	NEGATIVE
669	2018	F	50-69	AYEKOTSE	URBAN	NEGATIVE
670	2018	M	15-29	NANKESE	RURAL	NEGATIVE
674	2018	F	30-49	KUKUA	RURAL	NEGATIVE
673	2018	F	15-29	SUHUM CENTRAL	URBAN	NEGATIVE
675	2018	M	30-49	SUHUM CENTRAL	URBAN	POSITIVE
676	2018	M	30-49	AKOTE	RURAL	NEGATIVE
677	2018	F	15-29	SUHUM CENTRAL	URBAN	POSITIVE
678	2018	F	50-69	SUHUM CENTRAL	URBAN	POSITIVE
672	2018	M	15-29	SUHUM CENTRAL	URBAN	NEGATIVE
679	2018	M	50-69	SRA	RURAL	NEGATIVE
682	2018	F	15-29	AYEKOTSE	URBAN	NEGATIVE
683	2018	M	30-49	NANKESE	RURAL	NEGATIVE
684	2018	M	≥70	SUHUM CENTRAL	URBAN	NEGATIVE
685	2018	M	≥70	SUHUM CENTRAL	URBAN	NEGATIVE
680	2018	M	30-49	AKORABO	RURAL	NEGATIVE
686	2018	M	50-69	OBRETEMA	RURAL	NEGATIVE
681	2018	M	50-69	SUHUM CENTRAL	URBAN	NEGATIVE
687	2018	M	50-69	SUHUM CENTRAL	URBAN	NEGATIVE
688	2018	M	30-49	AYEKOTSE	URBAN	NEGATIVE
689	2018	F	50-69	SUHUM CENTRAL	URBAN	NEGATIVE
690	2018	M	30-49	SUHUM CENTRAL	URBAN	NEGATIVE
